# Supplementary material for: Entamoeba histolytica spliceosome structural components
Source: Microbiology (Reading). 2026 Jun 22;172(6):001722. doi: 10.1099/mic.0.001722 (PMC13292270; doi:10.1099/mic.0.001722)
Supplement: Table S1. [file mic-172-01722-s001.xlsx]

## Sheet: Supp Table 1
Sm proteins	SmD1	EHI_052090	EDI_096200A	EIN_046690-t26_1	ENU1_090000-t26_1	EMO_139350-1	MBAL_000849RA	FDP41_012185_t1	ACA1_295440-t26_1
	SmD2	EHI_108640	EDI_187160A	EIN_281900-t26_1	ENU1_107650-t26_1	EMO_042180-1	MBAL_003248RA	FDP41_010421_t1	ACA1_255230-t26_1
	SmD3	EHI_163710	EDI_004530A	EIN_046690-t26_1	ENU1_148820-t26_1	EMO_092200-1	MBAL_011714RA	FDP41_011483_t1	ACA1_134990-t26_1
	SmF	EHI_188130	EDI_208880A	EIN_391470-t26_1	ENU1_138560-t26_1	EMO_076360-1	MBAL_009725RA	FDP41_003654_t1	ACA1_072540-t26_1
	SmG	EHI_138790	EDI_208060A	EIN_430400-t26_1	ENU1_076330-t26_1	EMO_087230-1	MBAL_012023RA	FDP41_004259_t1	ACA1_369110-t26_1
	SmB like	EHI_188020	EDI_163740A	EIN_064310-t26_1	ENU1_032280-t26_1	EMO_077380-1	MBAL_001803RA	FDP41_009837_t1	ACA1_057390-t26_1
	SmE	EHI_141910	EDI_270500	EIN_425100-t26_1	ENU1_101910-t26_1	EMO_005220-1	MBAL_011676RA	FDP41_013220_t1	ACA1_061520-t26_1
U1 snRNP	U1A	EHI_050780	EDI_037460A	EIN_094760-t26_1	ENU1_103790-t26_1	EMO_027140-1	MBAL_013808RA	FDP41_001158_t1	ACA1_159130-t26_1
	U1-70K	EHI_153670	EDI_093780A	EIN_461630-t26_1	ENU1_082010-t26_1	EMO_100980-1	MBAL_004282RA	FDP41_010585_t1	Absent
	U1C	EHI_153250	Absent	Absent	ENU1_163480-t26_1	EMO_109260-1	MBAL_010372RA	FDP41_011122_t1	ACA1_289720-t26_1
Accessory	TIA-1/TIAR	EHI_056660	EDI_228210A	EIN_022210-t26_1	ENU1_141230-t26_1	EMO_045560-1	MBAL_009972RA	FDP41_000485	ACA1_234620-t26_1
U2 snRNP	U2A´	EHI_167290	EDI_060390A	EIN_318770-t26_1	ENU1_028290-t26_1	EMO_003790-1	MBAL_007766RA	FDP41_007599_t1	ACA1_368060-t26_1
	SF3a120	EHI_058680	EDI_286710A	EIN_176640-t26_1	Absent	EMO_070430-1	MBAL_002395RA	FDP41_002696_t1	ACA1_383430-t26_1
	SF3a60/Prp9	EHI_038600	EDI_259520A	EIN_269090-t26_1	ENU1_164480-t26_1	EMO_033500-1	MBAL_006629RA	FDP41_009923_t1	Absent
	SF3b1	EHI_049170	EDI_077080A	EIN_016070-t26_1	ENU1_057860-t26_1	EMO_088450-1	MBAL_012812RA	FDP41_008257_t1	ACA1_063380-t26_1
	SF3b3/DDX42	EHI_048160	EDI_024440A	EIN_179540-t26_1	ENU1_122860-t26_1	EMO_080360-1	MBAL_002204RA	FDP41_005099_t1	ACA1_130520-t26_1
U2-related	U2AF2	EHI_098300	EDI_161905A	EIN_064720-t26_1	ENU1_042060-t26_1	EMO_099420-1	MBAL_001818RA	FDP41_007197_t1	ACA1_138760-t26_1
	U2AF1	EHI_192500	EDI_194970A	EIN_252640-t26_1	ENU1_120450-t26_1	EMO_112540-1	MBAL_008366RA	FDP41_004403_t1	ACA1_360050-t26_1
	DExH9/Prp43	EHI_184530	EDI_023000A	EIN_155360-t26_1	ENU1_045800-t26_1	EMO_086610-1	MBAL_000654RA	FDP41_004460_t1	ACA1_125980-t26_1
	DExH13/Prp43	EHI_090040	EDI_272970A	EIN_023850-t26_1	ENU1_028860-t26_1	EMO_030790-1	MBAL_003743RA	FDP41_010261_t1	ACA1_260780-t26_1
	DExH7/Prp43	EHI_096230	EDI_092230A	EIN_173870-t26_1	ENU1_085750-t26_1	EMO_018860-1	MBAL_000654RA	FDP41_005165_t1	ACA1_140170-t26_1
	Prp5	EHI_013960	EDI_051100A	EIN_096110-t26_1	ENU1_088840-t26_1	EMO_094460-1	MBAL_014395RA	FDP41_013554_t1	ACA1_224690-t26_1
U5 snRNP	Prp8	EHI_060350	EDI_052200A	EIN_215170-t26_1	ENU1_183520-t26_1	EMO_048460-1	MBAL_000825RA	FDP41_013002_t1	ACA1_054320-t26_1
	DExH10/U5	EHI_045170	EDI_245240A	EIN_153800-t26_1	ENU1_047190-t26_1	EMO_014940-1	MBAL_008498RA	FDP41_006695_t1	ACA1_060220-t26_1
	DExH1	EHI_131080	EDI_076220A	EIN_268110-t26_1	ENU1_080710-t26_1	EMO_038690-1	MBAL_001579RA	FDP41_012708_t1	ACA1_071250-t26_1
	116K/Snu114	EHI_021380	EDI_150840A	EIN_082580-t26_1	ENU1_052650-t26_1	EMO_093400-1	MBAL_005373RA	FDP41_000140_t1	ACA1_040790-t26_1
	102K/Prp6	EHI_093960	EDI_146080A	EIN_468280-t26_1	ENU1_135700-t26_1	EMO_047780-1	MBAL_003781RA	FDP41_011440_t1	ACA1_208350-t26_1
	DEAD4	EHI_021440	EDI_150900A	EIN_023770-t26_1	ENU1_181160-t26_1	EMO_093460-1	MBAL_002257RA	FDP41_003082_t1	ACA1_200160-t26_1
LSm proteins	LSm2	EHI_068580	EDI_229600A	EIN_096260-t26_1	ENU1_159340-t26_1	EMO_073750-1	MBAL_003784RA	FDP41_004417_t1	ACA1_042000-t26_1
	LSm5	EHI_076840	EDI_031330A	EIN_430400-t26_1	ENU1_018690-t26_1	EMO_065640-1	MBAL_010830RA	FDP41_007934_t1	ACA1_369110-t26_1
U4/U6 snRNP	CPR6 20KDa	EHI_020340	EDI_070680A	EIN_312870-t26_1	ENU1_091830-t26_1	EMO_062320-1	MBAL_009005RA	FDP41_006199_t1	ACA1_035380-t26_1
	CPR6 18KDa	EHI_125840	EDI_106780A	EIN_197830-t26_1	ENU1_062630-t26_1	EMO_026810-1	MBAL_009221RA	FDP41_004495_t1	ACA1_215460-t26_1
U4/U6.U5	65K/SAD1	EHI_152110	EDI_038430A	EIN_053590-t26_1	ENU1_091700-t26_1	EMO_089370-1	MBAL_003891RA	FDP41_002866_t1	ACA1_170770-t26_1
	Prp38	EHI_000490	EDI_026790A	EIN_409310-t26_1	ENU1_162710-t26_1	EMO_022160-1	MBAL_002679RA	FDP41_005973_t1	ACA1_062870-t26_1
Prp19/CDC5L complex	Prp19	EHI_130870	EDI_134740A	EIN_047780-t26_1	ENU1_010680-t26_1	EMO_128990-1	MBAL_003544RA	FDP41_005180_t1	ACA1_233060-t26_1
Prp19/CDC5L complex related	Aquarius	EHI_193520	EDI_272190A	EIN_017580-t26_1	ENU1_181680-t26_1	EMO_048590-1	MBAL_000676RA	FDP41_007832_t1	ACA1_077250-t26_1
	DEAD20	EHI_096390	EDI_092380A	EIN_274830-t26_1	ENU1_085650-t26_1	EMO_018970-1	MBAL_013173RA	FDP41_002936_t1	ACA1_142620-t26_1
Complex B/B*	Prp2	EHI_033720	EDI_171590A	EIN_183040-t26_1	ENU1_055840-t26_1	EMO_110180-1	MBAL_010379RA	FDP41_005165_t1	ACA1_140170-t26_1
Complex C	Prp22	EHI_077640	EDI_156370A	EIN_097880-t26_1	ENU1_054730-t26_1	EMO_001690-1	MBAL_010379RA	FDP41_004079_t1	ACA1_034590-t26_1
	DEAD1	EHI_175030	EDI_139420A	EIN_227320-t26_1	ENU1_077010-t26_1	EMO_109060-1	MBAL_010379RA	FDP41_008189_t1	ACA1_110090-t26_1
Step II factors	Prp16	EHI_122790	EDI_154550A	EIN_155360-t26_1	ENU1_189820-t26_1	EMO_065320-1	MBAL_010379RA	FDP41_004460_t1	ACA1_125980-t26_1
EJC/mRNP	DEAD18	EHI_151600	EDI_133380A	EIN_252450-t26_1	ENU1_132280-t26_1	EMO_057420-1	MBAL_010379RA	FDP41_011231_t1	ACA1_349660-t26_1
	eIF4A	EHI_106300A	EDI_231840A	EIN_359900-t26_1	ENU1_004480-t26_1	EMO_001760-1	MBAL_010379RA	FDP41_007274_t1	ACA1_266080-t26_1
	RBM8A	EHI_096230A	EDI_023000A	EIN_155360-t26_1	ENU1_045800-t26_1	EMO_018860-1	MBAL_010379RA	mRNA1_NF0032440	ACA1_125980-t26_1
	MAGOH	EHI_138960A	EDI_005310A	Absent	ENU1_018830-t26_1	EMO_087550-1	MBAL_001067RA	FDP41_013174_t1	ACA1_175830-t26
	MAGOH	EHI_138960A	EDI_005310A	Absent	ENU1_018830-t26_1	EMO_087550-1	MBAL_001067RA	FDP41_013174_t1	ACA1_175830-t26

## Sheet: Supp Table 2
	Protein name	E. histolytica	E. dispar	E. invadens	E. nuttalli	E. moshkovskii	M.balamuthi	N. fowleri	A. castellanii
Sm proteins	SmD1	LSM domain				LSM domain Xrn1, helical domain	LSM domain
	SmD2	LSM domain
	SmD3	LSM domain					LSM domain AMP-activated protein kinase, glycogen-binding domain	LSM domain
	SmF	LSM domain
	SmG
	SmB like
	SmE
U1 snRNP	U1A	RNA recognition motif domain
	U1-70K	U1snRNP70_N RRM_1			U1snRNP70_N	U1snRNP70_N RRM_1			Ortholog Absent
	U1C	U1-C, C2H2-type zinc finger	Ortholog Absent		U1-C, C2H2-type zinc finger
Accesory	TIA-1/TIAR	RRM_1					RRM_1 Polyadenylate-binding protein/Hyperplastic disc protein domain	RRM_1	RRM_1 Polyadenylate-binding protein/Hyperplastic disc protein domain
U2 snRNP	U2A´	LRR_8 domain PP2C domain						PP2C domain	LRR_8 domain LRR_4 domain PP2C domain
	SF3a120	Surp domain PRP21_like_P domain			Ortholog Absent	Surp domain PRP21_like_P domain
	SF3a60/Prp9	SF3A3 zf-C2H2_jaz DUF3449		SF3A3 DUF3449	SF3A3 zf-C2H2_jaz DUF3449		SF3A3 zf-met DUF3449	SF3a60_binding SF3A3 DUF3449	Ortholog Absent
	SF3b1	SF3b_su1-like domain ARM-type_fold domain					SF3b_su1-like SF3b_su1 ARM-type_fold TOG	SF3b_su1-like SF3b_su1 ARM-type_fold	SF3b_su1-like SF3b_su1 ARM-type_fold
	SF3b3/DDX42	MMS1_N domain CPSF_A domain		MMS1_N domain	MMS1_N domain CPSF_A domain
U2-related	U2AF2	SR domain RRM_1 KH-QUA2 domain		SR domain RRM_1				RRM_1
	U2AF1	RRM_1		zf-CCCH domain RRM_1	RRM_1		zf-CCCH domain RRM_1
	DExH9/Prp43	DEAD domain Helicase_C domain HA2 domain OB_NTP_bind domain						Helicase_C domain HA2 domain OB_NTP_bind domain	S1 domain DEAD domain Helicase_C domain HA2 domain OB_NTP_bind domain
	DExH13/Prp43	DEAD domain Helicase_C domain					AlbA_2 domain Helicase_C domain	DEAD domain Helicase_C domain	HA2 domain Helicase_C domain OB_NTP_bind domain
	DExH7/Prp43	DEAD domain Helicase_C domain HA2 domain OB_NTP_bind domain							Helicase_C domain HA2 domain OB_NTP_bind domain
	Prp5	DEAD domain Helicase_C domain
U5 snRNP	Prp8	PRO8NT domain PROCN domain RRM_4 domain U5_2-snRNA_bdg domain U6-snRNA_bdg domain PRP8_domainIV PROCT domain						PRO8NT domain PROCN domain RRM_4 domain U5_2-snRNA_bdg domain U6-snRNA_bdg domain PRP8_domainIV PROCT domain JAB domain
	DExH10/U5	Helicase_PWI domain DEAD domain Helicase_C domain Sec63 domain						DEAD domain Helicase_C domain Sec63 domain	Helicase_PWI domain DEAD domain Helicase_C domain Sec63 domain
	DExH1	Helicase_C domain Sec63 domain DEAD domain		Helicase_C domain Sec63 domain	Helicase_C domain Sec63 domain DEAD domain			Helicase_PWI domain DEAD domain Helicase_C domain Sec63 domain	Helicase_C domain Sec63 domain DEAD domain
	116K/Snu114	EFTUD2 domain GTP_EFTU domain EFG_II domain EFG_IV domain EFG_C domain		EFTUD2 domain GTP_EFTU domain EFG_IV domain EFG_C domain	EFTUD2 domain GTP_EFTU domain EFG_II domain EFG_IV domain EFG_C domain	EFTUD2 domain GTP_EFTU domain EFG_IV domain EFG_C domain	EFG_IV domain	EFTUD2 domain GTP_EFTU domain EFG_II domain EFG_IV domain EFG_C domain	EFTUD2 domain GTP_EFTU domain EFG_IV domain EFG_C domain
	102K/Prp6	PRP1_N domain
	DEAD4	DEAD domain Helicase_C domain					Acyl_transf_3 domain SGNH domain DEAD domain Helicase_C domain	DEAD domain Helicase_C domain
LSm proteins	LSm2	LSM domain
	LSm5
U4/U6 snRNP	CPR6 20KDa	Pro_isomerase domain
	CPR6 18KDa
U4/U6.U5	65K/SAD1	zf-UBP domain UCH domain		UCH domain	zf-UBP domain UCH domain		UCH domain	zf-UBP domain UCH domain	zf-UBP domain
	Prp38	PRP38 domain					PARP_regulatory domain PRP38 domain	PRP38 domain
Prp19/CDC5L complex	Prp19	NLE domain WD40 domain							WD40 domain
Prp19/CDC5L complex related	KIAA0560 (2nd step 3'-5' helicase)	AAA_11 domain AAA_12 domain	UPF1_Zn_bind domain AAA_11 domain AAA_12 domain	AAA_11 domain AAA_12 domain	UPF1_Zn_bind domain AAA_11 domain AAA_12 domain		Ortholog Absent	DUF5599 domain UPF1_Zn_bind domain AAA_11 domain AAA_12 domain	Ortholog Absent
	DEAD20	DEAD domain Helicase_C domain		DEAD domain	DEAD domain Helicase_C domain
Complex B/B*	Prp2	DEAD domain Helicase_C domain HA2 domain					S1 domain DEAD domain Helicase_C domain HA2 domain	DEAD domain Helicase_C domain HA2 domain	OB_NTP_bind Helicase_C domain HA2 domain
Complex C	Prp22	Helicase_C domain HA2 domain OB_NTP_bind domain		DEAD domain Helicase_C domain HA2 domain OB_NTP_bind domain			S1 domain DEAD domain Helicase_C domain HA2 domain OB_NTP_bind domain	Helicase_C domain HA2 domain OB_NTP_bind domain	DEAD domain Helicase_C domain HA2 domain OB_NTP_bind domain
	DEAD1	DEAD domain Helicase_C domain	DEAD domain	DEAD domain Helicase_C domain			S1 domain DEAD domain Helicase_C domain HA2 domain OB_NTP_bind domain	DEAD domain Helicase_C domain
Step II factors	Prp16	DEAD domain Helicase_C domain HA2 domain OB_NTP_bind domain				RNA_pol_N domain DEAD domain Helicase_C domain HA2 domain OB_NTP_bind domain	S1 domain DEAD domain Helicase_C domain HA2 domain OB_NTP_bind domain	Helicase_C domain HA2 domain OB_NTP_bind domain	S1 domain DEAD domain Helicase_C domain HA2 domain OB_NTP_bind domain
EJC/mRNP	DEAD18	DEAD domain Helicase_C domain					S1 domain DEAD domain Helicase_C domain HA2 domain OB_NTP_bind domain	DEAD domain Helicase_C domain
	eIF4A	DEAD domain Helicase_C domain					S1 domain DEAD domain Helicase_C domain HA2 domain OB_NTP_bind domain	DEAD domain Helicase_C domain
	RBM8A	DEAD domain Helicase_C domain HA2 domain OB_NTP_bind domain					S1 domain DEAD domain Helicase_C domain HA2 domain OB_NTP_bind domain	DEAD domain Helicase_C domain HA2 domain OB_NTP_bind domain	S1 domain DEAD domain Helicase_C domain HA2 domain OB_NTP_bind domain
	MAGOH	Mago_nashi domain		Ortholog Absent	Mago_nashi domain

## Sheet: Supp Table 3
	Domain	Function	Reference
	Sm	Participates in oligomerisation and specific RNA binding	Kambach, C., Walke, S., Young, R., Avis, J. M., De La Fortelle, E., Raker, V. A., ... & Nagai, K. (1999). Crystal structures of two Sm protein complexes and their implications for the assembly of the spliceosomal snRNPs. Cell, 96(3), 375-387.
	RRM	Binds to RNA and is essential for RNA metabolism processes like splicing, transport, degradation, and translation regulation.	Birney, E., Kumar, S., & Krainer, A. R. (1993). Analysis of the RNA-recognition motif and RS and RGG domains: conservation in metazoan pre-mRNA splicing factors. Nucleic acids research, 21(25), 5803-5816.
	U1 snRNP NT	This domain is about 90 amino acids in length and is found at the N terminus of U1 small nuclear ribonucleoprotein 70kDa (U1-70K), which is part of the U1 snRNP (snRNP) complex. Recognises the 5' splice site within precursor messenger RNAs and initiate the assembly of the spliceosome for intron excision.	Pomeranz Krummel, D. A., Oubridge, C., Leung, A. K., Li, J., & Nagai, K. (2009). Crystal structure of human spliceosomal U1 snRNP at 5.5 Å resolution. Nature, 458(7237), 475-480.
	U1-C, C2H2-type zinc finger	They contain a short β-hairpin and an α-helix (β/β/α structure), where a single zinc atom is held in place by Cys(2)His(2) (C2H2) residues in a tetrahedral array.	Iuchi, S. (2001). Three classes of C2H2 zinc finger proteins. Cellular and Molecular Life Sciences CMLS, 58(4), 625-635.
	Leucine domain	It is involved in a variety of biological processes, including signal transduction, cell adhesion, DNA repair, recombination, transcription, RNA processing, disease resistance, apoptosis, and the immune response.	Rothberg, J. M., Jacobs, J. R., Goodman, C. S., & Artavanis-Tsakonas, S. (1990). slit: an extracellular protein necessary for development of midline glia and commissural axon pathways contains both EGF and LRR domains. Genes & development, 4(12a), 2169-2187.
	PPM type phosphatase like	The core structure of PPMs is the 300-residue PPM-type phosphatase domain that catalyses the dephosphorylation of phosphoserine- and phosphothreonine-containing protein. The PPM-type phosphatase domain is found as a module in diverse structural contexts and is modulated by targeting and regulatory subunits.	Levdikov, V. M., Blagova, E. V., Rawlings, A. E., Jameson, K., Tunaley, J., Hart, D. J., ... & Wilkinson, A. J. (2012). Structure of the phosphatase domain of the cell fate determinant SpoIIE from Bacillus subtilis. Journal of molecular biology, 415(2), 343-358.
	SWAP/Surp	It is found in splicing-regulatory proteins across eukaryotes, named after the Suppressor-of-White-APricot protein from Drosophila melanogaster. This domain plays a critical role in the assembly of the spliceosome.	Nameki, N., Takizawa, M., Suzuki, T., Tani, S., Kobayashi, N., Sakamoto, T., ... & Kuwasako, K. (2022). Structural basis for the interaction between the first SURP domain of the SF3A1 subunit in U2 snRNP and the human splicing factor SF1. Protein Science, 31(10), e4437.
	SF3A1 domain	Within the 17S U2 SnRNP complex, SF3A1 is part of the SF3A subcomplex that contributes to the assembly of the 17S U2 snRNP, and the subsequent assembly of the pre-spliceosome 'E' complex and the pre-catalytic spliceosome 'A' complex. Involved in pre-mRNA splicing as a component of pre-catalytic spliceosome 'B' complexes.	Nesic, D., & Krämer, A. (2001). Domains in human splicing factors SF3a60 and SF3a66 required for binding to SF3a120, assembly of the 17S U2 snRNP, and prespliceosome formation. Molecular and cellular biology, 21(19), 6406-6417.
	SF3A3 domain	It is found in the SF3A3 protein, which is s component of the SF3a splicing factor complex of the mature U2 snRNP (small nuclear ribonucleoprotein particle). This domain can also be found in SF3A3 yeast homologues, Prp9 and Sap61.	Lin, P. C., & Xu, R. M. (2012). Structure and assembly of the SF3a splicing factor complex of U2 snRNP. The EMBO journal, 31(6), 1579-1590.
	SF3A60/Prp9-C terminal	It is a conserved C-terminal region of the SF3a60 (Prp9) splicing factor, crucial for spliceosome assembly and pre-mRNA splicing.	Lin, P. C., & Xu, R. M. (2012). Structure and assembly of the SF3a splicing factor complex of U2 snRNP. The EMBO journal, 31(6), 1579-1590. Kramer, A., Legrain, P., Mulhauser, F., Groöining, K., Brosi, R., & Bilbe, G. (1994). Splicing factor SF3a60 is the mammalian homologue of PRP9 of S. cerevisiae: the conserved zinc finger-like motif is functionally exchangeable in vivo. Nucleic acids research…
	3F3b1-like domain	Refers to the HEAT repeats within the SF3B1 protein, which are crucial for its role in pre-mRNA splicing.	Samy, A., Ozdemir, M. K., & Alhajj, R. (2023). Studying the connection between SF3B1 and four types of cancer by analyzing networks constructed based on published research. Scientific Reports, 13(1), 2704.
	Cleavage N-terminal polyadenylation specificity factor domain	Refers to a structural component, specifically the N-terminal region of the CPSF73 protein, which is a subunit of the CPSF complex that carries out essential steps in eukaryotic mRNA processing, such as cleaving the pre-mRNA and adding a poly(A) tail.	Liu, L., & Manley, J. L. (2024). Modulation of diverse biological processes by CPSF, the master regulator of mRNA 3′ ends. Rna, 30(9), 1122-1140.
	Zinc finger domain	These domains act as interaction modules, binding to molecules like nucleic acids (DNA and RNA) and proteins, playing vital roles in functions such as transcription, DNA replication and repair, and cell signaling.	Negi, S., Imanishi, M., Hamori, M., Kawahara-Nakagawa, Y., Nomura, W., Kishi, K., ... & Sugiura, Y. (2023). The past, present, and future of artificial zinc finger proteins: design strategies and chemical and biological applications. JBIC Journal of Biological Inorganic Chemistry, 28(3), 249-261.
	Helicase superfamily ½ ATP Binding domain	Arere RecA-like folds that contain the Walker A (motif I) and Walker B (motif II) motifs, which are essential for binding and hydrolyzing ATP to power nucleic acid unwinding. These domains, found in both SF1 and SF2 helicases, coordinate ATP hydrolysis with nucleic acid binding, allowing the proteins to unwind DNA or RNA duplexes and carry out various nucleic acid metabolism functions.	Tanner, N. K., & Linder, P. (2001). DExD/H box RNA helicases: from generic motors to specific dissociation functions. Molecular cell, 8(2), 251-262.
	Helicase-C-terminal domain	Represents the C-terminal domain found in proteins belonging to the helicase superfamilies 1 and 2. Included in this group is the eukaryotic translation initiation factor 4A (eIF4A), a member of the DEA(D/H)-box RNA helicase family.	Gorbalenya, A. E., Koonin, E. V., Donchenko, A. P., & Blinov, V. M. (1989). Two related superfamilies of putative helicases involved in replication, recombination, repair and expression of DNA and RNA genomes. Nucleic acids research, 17(12), 4713-4730.
	Helicase related domain	Include the conserved RecA-like helicase core, containing ATP-binding motifs (I, Ia, II, III, IV, V, VI), and various accessory domains like the winged helix, arch, ratchet-like, and Helicase associated (HA2) domains, which confer specialized functions in nucleic acid binding, unwinding, and regulation.	Wu, Y., & Brosh Jr, R. M. (2012). DNA helicase and helicase–nuclease enzymes with a conserved iron–sulfur cluster. Nucleic acids research, 40(10), 4247-4260.
	DEAD-box helicase OB Fold domain	Found in DEAD-box helicases, essential enzymes that use ATP to unwind misfolded RNA structures, and is characterized by the OB (Oligonucleotide Binding) Fold, a compact superfold made of a beta-barrel capped by an alpha-helix. This domain allows the helicase to bind and interact with RNA in processes like ribosome maturation and other cellular functions.	Wurm, J. P., Glowacz, K. A., & Sprangers, R. (2021). Structural basis for the activation of the DEAD-box RNA helicase DbpA by the nascent ribosome. Proceedings of the National Academy of Sciences, 118(35), e2105961118.
	DEAD-box helicase Fold domain	Consists of two RecA-like domains that form the core of the protein, enabling ATP-dependent RNA unwinding. These domains, similar to those found in RecA proteins, are separated by a flexible linker and contain conserved motifs critical for binding ATP and RNA, thereby facilitating the rearrangement of RNA and ribonucleoprotein (RNP) complexes involved in processes like splicing and ribosome bioge…	Putnam, A. A., & Jankowsky, E. (2013). DEAD-box helicases as integrators of RNA, nucleotide and protein binding. Biochimica et Biophysica Acta (BBA)-Gene Regulatory Mechanisms, 1829(8), 884-893.
	RNA helicase, DEAD-box type, Q domain	It is a conserved adenine recognition motif in DEAD-box RNA helicases that is unique to this family, located upstream of the canonical helicase motifs, and functions to regulate ATP binding, hydrolysis, and ultimately helicase activity by interacting with both the nucleotide and RNA substrate. This Q motif, along with an associated conserved aromatic residue, forms part of the ATP-binding site an…	Cordin, O., Tanner, N. K., Doere, M., Linder, P., & Banroques, J. (2004). The newly discovered Q motif of DEAD‐box RNA helicases regulates RNA‐binding and helicase activity. The EMBO journal, 23(13), 2478-2487.
	KH domain_type_1	It is one of the two major structural folds of the K homology (KH) RNA-binding motif, characterized by a specific arrangement of α-helices and β-sheets that includes an RNA-binding motif between the first and second helices. Found in eukaryotic proteins like hnRNP K and FMR1, these domains are conserved around 70 amino acids and are involved in RNA recognition, binding to single-strand RNA or DNA.	Grishin, N. V. (2001). KH domain: one motif, two folds. Nucleic acids research, 29(3), 638-643.
	PRO8NT domain	It is a conserved N-terminal domain found in pre-mRNA splicing factors of the PRO8 family, such as the human PRPF8 gene product, involved in spliceosomal tri-snRNP complex assembly and acting as an essential component of the spliceosome.	Turner, I. A., Norman, C. M., Churcher, M. J., & Newman, A. J. (2006). Dissection of Prp8 protein defines multiple interactions with crucial RNA sequences in the catalytic core of the spliceosome. Rna, 12(3), 375-386.
	PROCN domain	It is specifically a conserved central region found in certain pre-mRNA splicing factors of the PRO8 family.	Staub, E., Fiziev, P., Rosenthal, A., & Hinzmann, B. (2004). Insights into the evolution of the nucleolus by an analysis of its protein domain repertoire. Bioessays, 26(5), 567-581.
	U5-snRNA-binding domain	Refers to the specific sites on the U5 snRNA where pre-mRNA exons bind to form the spliceosome. This interaction, primarily involving U5 snRNA loop 1, is crucial for accurately aligning the 5' and 3' exons during the second catalytic step of pre-mRNA splicing, which is necessary for producing a mature messenger RNA	Artemyeva-Isman, O. V., & Porter, A. C. (2021). U5 snRNA interactions with exons ensure splicing precision. Frontiers in Genetics, 12, 676971.
	U6-snRNA-binding	Refers to specific protein domains, such as RNA-recognition motifs (RRMs) and KA-1 domains, that bind to U6 small nuclear RNA (snRNA) in the spliceosome.	Yamashita, S., Takagi, Y., Nagaike, T., & Tomita, K. (2017). Crystal structures of U6 snRNA-specific terminal uridylyltransferase. Nature communications, 8(1), 15788.
	PRP8 IV core domain	Adopts a RNase H like fold within its core structure but with little sequence similarity. Participates in the catalysis of RNA cleavage by RNase H-like proteins involves a two-metal mechanism in which adjacently-bound divalent magnesium ions promote hydrolysis by activation of a water nucleophile and stabilization of the transition-state. However, the Prp8 domain IV contains only one of the canon…	Ritchie, Dustin B., et al. "Structural elucidation of a PRP8 core domain from the heart of the spliceosome." Nature structural & molecular biology 15.11 (2008): 1199-1205.
	PROCT domain	It is the C-terminal domain in pre-mRNA splicing factors of PRO8 family	Staub, Eike, et al. "Insights into the evolution of the nucleolus by an analysis of its protein domain repertoire." Bioessays 26.5 (2004): 567-581.
	Brr2, N-terminal helicase PWI domain	It is required for the assembly of a catalytically active spliceosome on a messenger RNA precursor. The domain is found in the N-terminal region and is non-canonically PWI-like. The PWI-like domain is thought to be involved in protein-protein interactions.	Absmeier, Eva, et al. "A noncanonical PWI domain in the N-terminal helicase-associated region of the spliceosomal Brr2 protein." Biological Crystallography 71.4 (2015): 762-771.
	DEAD/DEAH box helicase domain	Represents the DNA-binding domain at the N-terminal in DEAD/DEAH box helicase and related proteins. This domain also contains motif III (S-A-T) which was proposed to participate in linking ATPase and helicase activities.	Tanner, N. Kyle, and Patrick Linder. "DExD/H box RNA helicases: from generic motors to specific dissociation functions." Molecular cell 8.2 (2001): 251-262.
	Sec63 domain	This domain was named after the yeast Sec63 (or NPL1) (also known as the Brl domain) protein in which it was found. This protein is required for assembly of functional endoplasmic reticulum translocons [1, 2]. Other yeast proteins containing this domain include pre-mRNA splicing helicase BRR2, HFM1 protein and putative helicases.	Jermy, Andrew J., et al. "The Brl domain in Sec63p is required for assembly of functional endoplasmic reticulum translocons." Journal of Biological Chemistry 281.12 (2006): 7899-7906.
	U5 small nuclear ribonucleoprotein component N-terminal domain	Represents the N-terminal domain of U5 small nuclear ribonucleoprotein (snRNP) protein (U5-116kDa). It is also found in Snu114p, a 114kDa protein homologous to U5-116kDa that has been identified in Saccharomyces cerevisiae [1]. Both proteins seem to have a role in pre-mRNA splicing process.	Fabrizio, Patrizia, et al. "An evolutionarily conserved U5 snRNP‐specific protein is a GTP‐binding factor closely related to the ribosomal translocase EF‐2." The EMBO journal (1997).
	Translational type GTP binding domain	The basic topology of the tr-type G domain consists of a six-stranded central β-sheet surrounded by five α-helices. Helices α2, α3 and α4 are on one side of the sheet, whereas α1 and α5 are on the other [2]. GTP is bound by the CTF-type G domain in a way common for G domains involving five conserved sequence motifs termed G1-G5. The base is in contact with the NKxD (G4) and SAx (G5) motifs, and t…	Kuhle, Bernhard, and Ralf Ficner. "e IF 5 B employs a novel domain release mechanism to catalyze ribosomal subunit joining." The EMBO Journal 33.10 (2014): 1177-1191.
	Translation elongation EFTu like factor domain	Represents a domain found in a number of translation factors that is homologous to domain 2 of EF2-Tu (also known as EF1A and EF-1alpha).	Andersen, G. R., and J. Nyborg. "Structural studies of eukaryotic elongation factors." Cold Spring Harbor symposia on quantitative biology. Vol. 66. Cold Spring Harbor Laboratory Press, 2001.
	Elongation Factor G domain II	It is essential for protein translation. It shares a similar structure with domain V.	Laurberg, Martin, et al. "Structure of a mutant EF-G reveals domain III and possibly the fusidic acid binding site." Journal of molecular biology 303.4 (2000): 593-603.
	EFG/EF2 domain IV	Facilitates the movement of peptidyl-tRNA from the A to the P site, being critical for the structural transition to take place.	Salsi, E., Farah, E., Dann, J., & Ermolenko, D. N. (2014). Following movement of domain IV of elongation factor G during ribosomal translocation. Proceedings of the National Academy of Sciences, 111(42), 15060-15065.
	Elongation factor EFG domain V like	Represents the domain V of EF2 of both prokaryotes and eukaryotes (also known as eEF2). These Domain V-like structures appear to be crucial for GTP hydrolysis and other functions related to protein synthesis, such as ribosome recycling.	Wintermeyer, W., & Rodnina, M. V. (2000). Translational elongation factor G: a GTP-driven motor of the ribosome. Essays in Biochemistry, 35, 117-129.
	PRP1 splicing factor domain N-terminal	This domain is specific to the N-terminal part of the prp1 splicing factor, which is involved in mRNA splicing (and possibly also poly(A)+ RNA nuclear export and cell cycle progression). This domain is specific to the N terminus of the RNA splicing factor encoded by prp1. It is involved in mRNA splicing and possibly also poly(A)and RNA nuclear export and cell cycle progression.	Urushiyama, S., Tani, T., & Ohshima, Y. (1996). Isolation of novel pre-mRNA splicing mutants of Schizosaccharomyces pombe. Molecular and General Genetics MGG, 253(1), 118-127.
	Cyclophilin-type_PPIase domain	Catalyzes the cis-trans isomerization of peptide bonds preceding proline residues, which is a key step in protein folding.	Jin, S., Zhang, M., & Qiao, X. (2024). Cyclophilin A: promising target in cancer therapy. Cancer Biology & Therapy, 25(1), 2425127.
	Zinc finger, UBP-type domain	It is a structural motif found in proteins, particularly in a subfamily of deubiquitinating enzymes (DUBs), that uses zinc ions for stability to bind and interact with ubiquitin.	Reyes-Turcu, F. E., Horton, J. R., Mullally, J. E., Heroux, A., Cheng, X., & Wilkinson, K. D. (2006). The ubiquitin binding domain ZnF UBP recognizes the C-terminal diglycine motif of unanchored ubiquitin. Cell, 124(6), 1197-1208.
	Peptidase_C19_UCH domain	It is responsible for hydrolyzing the C-terminal bond of ubiquitin, playing a crucial role in the ubiquitin system, which is involved in protein degradation and other cellular processes.	Tobias, J. W., & Varshavsky, A. (1991). Cloning and functional analysis of the ubiquitin-specific protease gene UBP1 of Saccharomyces cerevisiae. Journal of Biological Chemistry, 266(18), 12021-12028.
	Pre-mRNA-splicing factor 38 (PRP38) domain	Acts as a crucial protein-protein interaction platform during pre-mRNA splicing.	Schütze, T., Ulrich, A. K., Apelt, L., Will, C. L., Bartlick, N., Seeger, M., ... & Wahl, M. C. (2016). Multiple protein–protein interactions converging on the Prp38 protein during activation of the human spliceosome. Rna, 22(2), 265-277.
	WD40-repeat-containing domain	This entry represents the WD-40 repeat domain found in the human WD repeat-containing protein 19 (WDR19) and its homologue, dyf-2 from Caenorhabditis elegans. They are part of the IFT complex A (IFT-A), a complex required for retrograde ciliary transport and entry into cilia of G protein-coupled receptors (GPCRs), being involved in cilia function and/or assembly.	Mukhopadhyay, S., Wen, X., Chih, B., Nelson, C. D., Lane, W. S., Scales, S. J., & Jackson, P. K. (2010). TULP3 bridges the IFT-A complex and membrane phosphoinositides to promote trafficking of G protein-coupled receptors into primary cilia. Genes & development, 24(19), 2180-2193.
	DNA2/NAM7 helicase helicase domain	It is involved in the nonsense-mediated mRNA decay (NMD) pathway.	Gloor, J. W., Balakrishnan, L., Campbell, J. L., & Bambara, R. A. (2012). Biochemical analyses indicate that binding and cleavage specificities define the ordered processing of human Okazaki fragments by Dna2 and FEN1. Nucleic acids research, 40(14), 6774-6786. M. Plank, T. D., & Wilkinson, M. F. (2018). RNA decay factor UPF1 promotes protein decay: a hidden talent. Bioessays, 40(1), 1700170.
	Upf1-like, C-terminal helicase domain	Found in the C-terminal region of proteins like Upf1, which is an RNA helicase essential for nonsense-mediated mRNA decay. This domain contains a P-loop motif characteristic of the AAA superfamily of proteins and has RNA helicase and ATP hydrolysis activity.	M. Plank, T. D., & Wilkinson, M. F. (2018). RNA decay factor UPF1 promotes protein decay: a hidden talent. Bioessays, 40(1), 1700170.
	AAA+ ATPase domain	It is a conserved, energy-transducing module in a large superfamily of proteins that use the chemical energy from ATP hydrolysis to perform mechanical work, such as unfolding proteins, replicating DNA, and assembling cellular machines.	Ogura, T., & Wilkinson, A. J. (2001). AAA+ superfamily ATPases: common structure–diverse function. Genes to Cells, 6(7), 575-597.
	Helicase ATP binding domain	The helicase ATP-binding domain is a crucial region within helicase enzymes that contains conserved Walker A and B motifs and an arginine finger. This domain binds and hydrolyzes ATP to fuel the enzyme's movement along nucleic acids, a process called translocation, which is essential for functions like DNA replication and repair.	Caruthers, J. M., & McKay, D. B. (2002). Helicase structure and mechanism. Current opinion in structural biology, 12(1), 123-133.
	OB_NTP_bind domain	This domain is involved in binding nucleotides like ATP and plays a role in the function of these helicases, which are involved in various cellular processes such as RNA unwinding.	Poynter, S. J., Herrington-Krause, S., & DeWitte-Orr, S. J. (2019). Two DExD/H-box helicases, DDX3 and DHX9, identified in rainbow trout are able to bind dsRNA. Fish & Shellfish Immunology, 93, 1056-1066.
	Mago_nashi domain+D36C10B36:R49B34:C49C10B36:R49B32:C49C10B36:R49B28:C49C10B36:R49B24:C49C10B36:R49B22:C49C10B36:R49B20:C49C1B11:D49	Required for pre-mRNA splicing as component of the spliceosome. Plays a redundant role with MAGOHB as core component of the exon junction complex (EJC) and in the nonsense-mediated decay (NMD) pathway.	Jurica, M. S., Licklider, L. J., Gygi, S. P., Grigorieff, N., & Moore, M. J. (2002). Purification and characterization of native spliceosomes suitable for three-dimensional structural analysis. Rna, 8(4), 426-439.
	Xrn1, helical domain	Functions as a flexible lid that covers the active site, providing a shielded environment for RNA degradation.	Jinek, M., Coyle, S. M., & Doudna, J. A. (2011). Coupled 5′ nucleotide recognition and processivity in Xrn1-mediated mRNA decay. Molecular cell, 41(5), 600-608.
	AMP-activated protein kinase, glycogen-binding domain	Allows AMP-activated protein kinase (AMPK) to act as a glycogen sensor	McBride, A., Ghilagaber, S., Nikolaev, A., & Hardie, D. G. (2009). The glycogen-binding domain on the AMPK β subunit allows the kinase to act as a glycogen sensor. Cell metabolism, 9(1), 23-34.
	Polyadenylate-binding protein/Hyperplastic disc protein domain	Plays a key role in mediating protein-protein interactions, such as PABP's interaction with itself and other proteins like Paip1, which are important for regulating mRNA stability, translation, and turnover.	Deo, R. C., Sonenberg, N., & Burley, S. K. (2001). X-ray structure of the human hyperplastic discs protein: an ortholog of the C-terminal domain of poly (A)-binding protein. Proceedings of the National Academy of Sciences, 98(8), 4414-4419.
	LRR_4 domain	A protein motif that is important for protein-protein and protein-ligand interactions	Song, H., Guo, Z., Hu, X., Qian, L., Miao, F., Zhang, X., & Chen, J. (2019). Evolutionary balance between LRR domain loss and young NBS–LRR genes production governs disease resistance in Arachis hypogaea cv. Tifrunner. BMC genomics, 20(1), 844.
	PP2C domain	These domains are crucial for regulating cellular processes, especially stress responses in plants, and cell growth and signaling in animals.	Das, A. K., Helps, N. R., Cohen, P. T., & Barford, D. (1996). Crystal structure of the protein serine/threonine phosphatase 2C at 2.0 A resolution. The EMBO journal, 15(24), 6798-6809.
	DUF3449 domain	This domain is involved in pre-mRNA splicing and is a key component of the splicing factor 3a complex, which is necessary for creating active splicing particles.	Luo, Y., Wang, M., Jiao, W., Huang, K., Li, J., Chen, H., ... & Cao, X. (2025). Identification of the SbDUF966 Gene Family in Sorghum and Investigation of It Role in Response to Abiotic Stresses. Genes, 16(2), 206.
	SF3b_su1 domain	Plays a role in its function, which is related to splicing, a process essential for gene expression	Chung, F. F. L., Tan, P. F. T. M., Raja, V. J., Tan, B. S., Lim, K. H., Kam, T. S., ... & Leong, C. O. (2017). Jerantinine A induces tumor-specific cell death through modulation of splicing factor 3b subunit 1 (SF3B1). Scientific Reports, 7(1), 42504.
	TOG domain	Binds to tubulin dimers, which are the building blocks of microtubules	Farmer, V. J., & Zanic, M. (2021). TOG-domain proteins. Current Biology, 31(10), R499-R501.
	MMS1_N domain	Involved in DNA damage repair, replication, and RNA processing	Li, H., Ding, Z., Fang, Z. Y., Long, N., Ang, H. Y., Zhang, Y., ... & Xu, Y. Z. (2024). Conserved intronic secondary structures with concealed branch sites regulate alternative splicing of poison exons. Nucleic Acids Research, 52(10), 6002-6016.
	zf-CCCH domain	Involved in RNA binding, gene regulation, and protein-protein interactions.	Ertekin, A., Morgan, B. R., Ryder, S. P., & Massi, F. (2024). Structure and Dynamics of the CCCH-Type Tandem Zinc Finger Domain of POS-1 and Implications for RNA Binding Specificity. Biochemistry, 63(20), 2632-2647.
	S1 domain	The S1 domain is an essential in protein translation as it interacts with the ribosome and messenger RNA.	Schubert, M., Edge, R. E., Lario, P., Cook, M. A., Strynadka, N. C., Mackie, G. A., & McIntosh, L. P. (2004). Structural characterization of the RNase E S1 domain and identification of its oligonucleotide-binding and dimerization interfaces. Journal of molecular biology, 341(1), 37-54.
	AlbA_2 domain	Key functions include DNA compaction and regulating transcription	Chen, J., & Kuhn, L. A. (2019). Deciphering the three-domain architecture in schlafens and the structures and roles of human schlafen12 and serpinB12 in transcriptional regulation. Journal of Molecular Graphics and Modelling, 90, 59-76.
	HA2 domain	Collaborates with other domains like the RecA domains to form a channel for binding and processively unwinding RNA	Walbott, H., Mouffok, S., Capeyrou, R., Lebaron, S., Humbert, O., Van Tilbeurgh, H., ... & Leulliot, N. (2010). Prp43p contains a processive helicase structural architecture with a specific regulatory domain. The EMBO journal, 29(13), 2194-2204.
	JAB domain	Functions primarily as a protein-protein interaction platform essential for the spliceosome's function	Fernández-Espartero, C. H., Rizzo, A., Fulford, A. D., Falo-Sanjuan, J., Goutte-Gattat, D., & Ribeiro, P. S. (2018). Prp8 regulates oncogene-induced hyperplastic growth in Drosophila. Development, 145(22), dev162156.
	EFTUD2 domain	Processes mRNA by removing introns to join exons	Yin, A., Zhu, Q., Chen, Y., & Wang, J. (2025). Spliceosome protein EFTUD2: A potential pathogenetic factor in tumorigenesis and some developmental defects. Molecular Medicine Reports, 31(5), 134.
	GTP_EFTU domain	Plays a crucial role in protein synthesis by delivering aminoacyl-tRNAs to the ribosome	Tang, B., Xie, L., Li, X., Yang, H., Liu, Y., Cheng, X., ... & Liu, F. (2021). Novel structural annotation and functional expression analysis of GTP_EFTU conserved genes in pepper based on the PacBio sequencing data. Horticultural Plant Journal, 7(5), 443-456.
	EFG_C domain	Essential for tRNA translocation on the ribosome and the recycling of the factor on the ribosome, though not for single-round GTP hydrolysis	Baid, P., & Sengupta, J. (2025). Cryo‐EM structural analyses reveal a unique role for elongation factor G2 (EF‐G2) in Mycobacteria. The FEBS Journal.
	Acyl_transf_3 domain	Act as a transmembrane acyltransferase (TmAT), transferring acyl groups across the cell membrane to modify extracellular molecules, such as polysaccharides	Kinniment-Williams, B. E., Jurgeleviciute, V., West, D. T., Herman, R., Blaza, J. N., van der Woude, M. W., & Thomas, G. H. (2025). Structural unification of diverse transmembrane acyltransferases reveals a conserved fold for the transmembrane acyl transferase (TmAT) superfamily. Journal of Biological Chemistry, 301(9).
	SGNH domain	Functions as a hydrolase, breaking down complex molecules like lipids, polysaccharides, and proteins	Anderson, A. C., Stangherlin, S., Pimentel, K. N., Weadge, J. T., & Clarke, A. J. (2022). The SGNH hydrolase family: a template for carbohydrate diversity. Glycobiology, 32(10), 826-848.
	UCH domain	Recognise and hydrolyse the peptide bond at the C-terminal glycine of ubiquitin	Bishop, P., Rocca, D., & Henley, J. M. (2016). Ubiquitin C-terminal hydrolase L1 (UCH-L1): structure, distribution and roles in brain function and dysfunction. Biochemical Journal, 473(16), 2453-2462.
	KH-QUA2 domain	This domain appears to grip the interaction of SF1 with the branch point (probably with the aid of additional factors), thus inhibiting splicing and downregulating the virulence of the parasite	González-Blanco, G., García-Rivera, G., Talmás-Rohana, P., Orozco, E., Galindo-Rosales, J. M., Vélez, C., ... & Valdés, J. (2022). An unusual U2AF2 inhibits splicing and attenuates the virulence of the human protozoan parasite Entamoeba histolytica. Frontiers in Cellular and Infection Microbiology, 12, 888428.
	AAA 11 domain	Act as molecular machines that use energy from ATP hydrolysis to modify or remodel target macromolecules	Vale, R. D. (2000). AAA proteins: lords of the ring. The Journal of cell biology, 150(1), F13-F20.
	AAA 12 domain	It uses the chemical energy from ATP binding and hydrolysis to generate mechanical force and induce conformational changes in target macromolecules	Seraphim, T. V., & Houry, W. A. (2020). AAA+ proteins. Current Biology, 30(6), R251-R257.
